# Supplementary material for: Sequoia affects Drosophila central nervous system development by regulating axonal extension and guidance
Source: PLoS One. 2026 Mar 25;21(3):e0333573. doi: 10.1371/journal.pone.0333573 (PMC13016347; doi:10.1371/journal.pone.0333573)
Supplement: S1 File — This file includes the raw measurements used to quantify the BP102 phenotypes. (XLSX) [file pone.0333573.s003.xlsx]

## Sheet: Penetrance
	Allele	Total number of embryos	Affected embryos	Penetrance rate
	C3101	108	103	95.37
	Z1241	9	9	100
	C022	12	12	100
	H156	10	10	100
	GA168	67	64	95.52

## Sheet: Commisural
Commissural length
	W1118 (S13)	W1118 (S13-14)	W1118 (S14)	W1118 (S14-15)	W1118 (S15)	W1118 (S15-16)	W1118 (S16)		GA168/GA168 (S16)	C3101/C3101 (S16)	H156/H156 (S16)	C022/C022 (S16)	Z1241/Z1241 (S16)
	2.928	2.716	6.439	4.576	5.718	6.526	5.957		3.085	1.601	5.063	0	0
	3.385	4.002	7.582	4.233	6.433	6.731	5.163		2.622	4.745	4.22	0	0
	3.569	4.434	6.725	3.89	7.72	5.386	4.667		3.987	2.249	8.722	0	0
	3.025	3.585	5.581	5.157	5.951	5.719	4.3		3.317	1.861	4.475	0	0
	3.661	4.461		4.31	4.919	5.603	4.483		5.868	9.571	5.001	0	0
							5.032		3.358	5.008	4.506	0	0
							4.854		3.001	2.106	4.026	0	0
							5.271		3.983	3.432	5.264	0	0
							4.22		5.815	2.684	4.506		0
							4.22		5.001	2.427	3.685
							5.001		3.983	6.323	4.285
							3.948		3.983	3.512
									2.907	3.256
									3.159	5.271
									2.384	3.58
									5.001
									1.417
									3.694
									1.316
									3.957
									3.722
Commissural width
	W1118 (S13)	W1118 (S13-14)	W1118 (S14)	W1118 (S14-15)	W1118 (S15)	W1118 (S15-16)	W1118 (S16)		GA168/GA168 (S16)	C3101/C3101 (S16)	H156/H156 (S16)	C022/C022 (S16)	Z1241/Z1241 (S16)
	10.068	13.437	15.902	13.565	17.154	17.508	17.39		13.164	16.846	14.82	1.601	5.063
	10.311	15.296	18.683	15.455	17.96	18.76	17.412		12.416	16.328	10.821	1.861	2.632
	11.785	15.858	17.428	15.441	20.585	17.883	16.296		10.279	14.48	13.172	1.766	3.957
	11.544	14.152	16.654	15.51	18.986	16.925	15.152		15.795	11.068	10.805	1.861	4.803
	12.725	14.009		14.914	17.84	15.328	16.868		8.439	16.364	9.739	1.316	4.482
							15.01		8.949	19.318	11.582	2.384	4.22
							17.012		12.179	12.549	16.602	1.342	5.791
							17.444		4.544	16.354	14.487	1.601
							15.53		13.203	13.424	15.539
							15.276		10.792	12.637	14.48
							16.056		15.267	10.97	9.476
							14.743		10.66	15.539
									13.611	16.879
									12.673	16.602
									14.571	13.161
									13.35	11.594
									10.647	7.638
									12.976

## Sheet: Longitudinal
Longitudinal length
	W1118 (S13)	W1118 (S13-14)	W1118 (S14)	W1118 (S14-15)	W1118 (S15)	W1118 (S15-16)	W1118 (S16)			GA168/GA168 (S16)	C3101/C3101 (S16)	H156/H156 (S16)	C022/C022 (S16)	Z1241/Z1241 (S16)
	29.876	28.768	28.482	33.208	29.027	27.494	30.405			27.054	25.801	24.743	39.817	45.155
	28.639	29.127	28.75	34.457	28.018	27.911	27.678			30.385	26.606	26.85	38.754	33.175
	29.462	29.306	29.183	34.024	28.475	28.59	28.818			23.528	24.594	25.797	37.122	25.38
	30.331	29.162		34.44	30.081	29.305	29.049			24.42	27.193	25.011	40.82	63.7
							30.192			26.753	26.669	30.018	39.75	20.283
							28.428			25.565	27.658	28.56	38.199	30.173
							29.598			32.649	27.326	30.119	37.137	30.012
							27.639			33.693	28.258	25.642	30.825	23.836
							28.954			27.903	23.45	29.08	32.117	47.702
							28.692			33.175	28.166	27.932	30.008	55.542
							30.007			30.036	25.275	24.744	31.859
										28.166	29.939		36.851
										27.38	23.44		41.853
										28.998	22.136		43.287
										32.033	24.748		39.817
										27.899	28.166		48.217
										32.745	29.649		47.663
										26.745
										21.379
										32.585

## Sheet: PNS Phenotypes
PNS phenotype	Control				GA168				GA168/H156
	Gaps	Nº embryos	Percentatge		Gaps	Nº embryos	Percentatge		Gaps	Nº embryos	Percentatge
	0	20	100		0	1	5		0	2	10
	1	0	0		1	11	55		1	12	60
	2	0	0		2	7	35		2	6	30
	3	0	0		3	1	5		3	0	0
